# Supplementary material for: Disrupting the mtr-operon in Methanosarcina acetivorans enables methyl-reducing methanogenesis with hydrogen and serine as the alternative electron donors
Source: FEMS Microbiol Lett. 2026 May 22;373:fnag061. doi: 10.1093/femsle/fnag061 (PMC13224831; doi:10.1093/femsle/fnag061)
Supplement: fnag061_Supplemental_Files [file fnag061_supplemental_files.zip]

Archive with 2 entries (2 files):
- Revised Data.xlsx
- Revised Supplementary Information.docx
