# Supplementary material for: Disrupting the mtr-operon in Methanosarcina acetivorans enables methyl-reducing methanogenesis with hydrogen and serine as the alternative electron donors
Source: FEMS Microbiol Lett. 2026 May 22;373:fnag061. doi: 10.1093/femsle/fnag061 (PMC13224831; doi:10.1093/femsle/fnag061)
Supplement: fnag061_Supplemental_Files [file fnag061_supplemental_files.zip › Revised Data.xlsx]

## Sheet: Fig 2A
OD
Time (hours)	MeOH-Ac-1	MeOH-Ac-2	MeOH-Ac-3	MeOH-Ac-H2-1	MeOH-Ac-H2-2	MeOH-Ac-H2-3	MeOH-Ac-Ser-1	MeOH-Ac-Ser-2	MeOH-Ac-Ser-3		Time (hours)	MeOH-Ac-EtOH-1	MeOH-Ac-EtOH-2	MeOH-Ac-EtOH-3
0	0.02	0.02	0.02	0.02	0.02	0.02	0.02	0.02	0.02		0	0.02	0.02	0.02
6	0.024	0.022	0.023	0.031	0.026	0.024	0.02	0.02	0.02		18	0.02	0.02	0.02
30	0.026	0.028	0.024	0.083	0.064	0.072	0.02	0.02	0.02		24	0.023	0.026	0.02
42	0.037	0.04	0.036	0.117	0.094	0.103	0.02	0.02	0.02		42	0.03	0.03	0.025
48	0.04	0.053	0.046	0.154	0.135	0.142	0.028	0.026	0.021		48	0.034	0.037	0.026
54	0.046	0.054	0.047	0.172	0.155	0.165	0.026	0.021	0.02		66	0.052	0.06	0.042
66	0.06	0.077	0.061	0.238	0.217	0.239	0.043	0.039	0.033		72	0.058	0.064	0.051
72	0.072	0.091	0.074	0.275	0.253	0.274	0.063	0.056	0.052		90	0.1	0.105	0.09
90	0.103	0.139	0.108	0.393	0.352	0.385	0.117	0.121	0.098		96	0.11	0.12	0.1
96	0.12	0.16	0.123	0.433	0.384	0.414	0.145	0.152	0.127		120	0.195	0.208	0.174
114	0.173	0.24	0.18	0.524	0.464	0.482	0.256	0.257	0.235		144	0.311	0.317	0.276
120	0.177	0.251	0.177	0.517	0.454	0.47	0.266	0.266	0.25		216	0.329	0.332	0.326
138	0.227	0.316	0.226	0.565	0.5	0.524	0.313	0.306	0.294		288	0.342	0.346	0.33
144	0.225	0.313	0.226	0.562	0.496	0.517	0.315	0.318	0.306		336	0.356	0.355	0.341
162	0.235	0.324	0.236	0.584	0.525	0.556	0.34	0.346	0.33		360	0.369	0.375	0.355
168	0.233	0.322	0.238	0.593	0.533	0.554	0.343	0.345	0.327
192	0.226	0.312	0.226	0.627	0.559	0.593	0.377	0.377	0.361
216	0.23	0.313	0.232	0.654	0.591	0.617	0.404	0.415	0.39
288	0.23	0.248	0.19	0.803	0.664	0.646	0.471	0.514	0.442
360	0.204	0.285	0.208	0.796	0.734	0.748	0.652	0.643	0.616
5 ml cultures of strain JB-MF in balch tube with 180 mM MeOH and 6 mM Acetate as substrate assuming 21 ml headspace volume amount. Top row shows the condition and replicate. MeOH-Ac refers to methanol and acetate only. MeOH-Ac-H2 refers to methanol, acetate and hydrogen. MeOH-Ac-Ser refers to methanol, acetate and serine whereas MeOH-Ac-EtOH refers to methanol, acetate and ethanol. incubation tim…

## Sheet: Fig 2B
	Doubling time (hours)
AED	No AED	Hydrogen	Serine	Ethanol
	30.78	18.16	18.18	28.34
	24.99	18.28	17.65	26.99
	30.13	18.09	18.35	26.25
	5 ml cultures of strain JB-MF in balch tube with 180 mM MeOH and 6 mM Acetate as substrate assuming 21 ml headspace volume amount. incubation time 360 hours

## Sheet: Fig 2C
	Methane production (umol)
AED	No AED	Hydrogen	Serine	Ethanol
	83.6351	438.793	250.263	133.586
	119.088	334.366	262.019	134.957
	94.7201	361.913	235.574	126.529
	5 ml cultures of strain JB-MF in balch tube with 180 mM MeOH and 6 mM Acetate as substrate assuming 21 ml headspace volume amount. incubation time 360 hours

## Sheet: Fig 2D
Residual AED
Time (hrs)	AED	Amount (umol)
Hydrogen	0 hrs	638.492
Hydrogen	360 hrs	162.407
Hydrogen	0 hrs	580.173
Hydrogen	360 hrs	137.513
Hydrogen	0 hrs	591.234
Hydrogen	360 hrs	158.858
Serine	0 hrs	583.855
Serine	360 hrs	431.443
Serine	0 hrs	642.475
Serine	360 hrs	471.305
Serine	0 hrs	593.234
Serine	360 hrs	440.822
Ethanol	0 hrs	639.349
Ethanol	360 hrs	584.637
Ethanol	0 hrs	645.602
Ethanol	360 hrs	601.832
Ethanol	0 hrs	661.234
Ethanol	360 hrs	600.269
5 ml cultures of strain JB-MF in balch tube with 180 mM MeOH and 6 mM Acetate as substrate assuming 21 ml headspace volume amount. incubation time 360 hours

## Sheet: Fig 2E
Residual Methanol
Time (hrs)	AED	Amount (umol)
No AED	0 hrs	747.21
No AED	360 hrs	407.995
No AED	0 hrs	723.762
No AED	360 hrs	448.638
No AED	0 hrs	662.797
No AED	360 hrs	467.397
Hydrogen	0 hrs	784.726
Hydrogen	360 hrs	250.112
Hydrogen	0 hrs	717.509
Hydrogen	360 hrs	246.986
Hydrogen	0 hrs	703.44
Hydrogen	360 hrs	265.744
Serine	0 hrs	672.176
Serine	360 hrs	364.226
Serine	0 hrs	737.83
Serine	360 hrs	307.95
Serine	0 hrs	676.866
Serine	360 hrs	367.352
Ethanol	0 hrs	690.934
Ethanol	360 hrs	543.994
Ethanol	0 hrs	706.566
Ethanol	360 hrs	511.166
Ethanol	0 hrs	720.635
Ethanol	360 hrs	548.683
5 ml cultures of strain JB-MF in balch tube with 180 mM MeOH and 6 mM Acetate as substrate assuming 21 ml headspace volume amount. incubation time 360 hours

## Sheet: Fig 2F
Residual acetate
Time (hrs)	AED	Amount (umol)
No AED	0 hrs	25.4802
No AED	360 hrs	0.375168
No AED	0 hrs	25.0112
No AED	360 hrs	0.329835
No AED	0 hrs	24.6986
No AED	360 hrs	0.447075
Hydrogen	0 hrs	24.5422
Hydrogen	360 hrs	0.500224
Hydrogen	0 hrs	23.917
Hydrogen	360 hrs	0.734704
Hydrogen	0 hrs	23.448
Hydrogen	360 hrs	0.458018
Serine	0 hrs	27.1997
Serine	360 hrs	3.59536
Serine	0 hrs	29.2318
Serine	360 hrs	3.5172
Serine	0 hrs	27.1997
Serine	360 hrs	4.22064
Ethanol	0 hrs	27.825
Ethanol	360 hrs	0.415811
Ethanol	0 hrs	28.7629
Ethanol	360 hrs	0.404869
Ethanol	0 hrs	28.7629
Ethanol	360 hrs	0.470523
5 ml cultures of strain JB-MF in balch tube with 180 mM MeOH and 6 mM Acetate as substrate assuming 21 ml headspace volume amount. incubation time 360 hours

## Sheet: Stats Fig 2A
One-way ANOVA with Dunnett multiple comparisons test	Max OD
One-way ANOVA summary
F, DFn, DFd	147.2308, 3.0000, 8.0000
P-value	<0.0001****
Eta squared (Î·2)	0.9822
One-way ANOVA additional details
	SS (sum of squares)	DF	MS (mean of squares)
Between columns	0.4793	3	0.1598
Within columns	0.008682	8	0.001085
Total	48.8029	11
Dunnett's multiple comparison test summary
Comparison	Adjusted P-value	Difference between means	95% CI of mean difference
control vs h2	<0.0001****	-0.496	-0.5734 to -0.4186
control vs serine	<0.0001****	-0.3713	-0.4487 to -0.2939
control vs ethanol	0.01450*	-0.1007	-0.1781 to -0.02325
Dunnett's multiple comparison test additional details
Comparison	Mean 1	Mean 2	Difference between means	SE of difference between means	n1	n2	q	DF
control vs h2	0.2657	0.7617	-0.496	0.02681	3	3	-18.4401	8
control vs serine	0.2657	0.637	-0.3713	0.02681	3	3	-13.8053
control vs ethanol	0.2657	0.3663	-0.1007	0.02681	3	3	-3.7425
Descriptive statistics
Category	Mean	SD	SEM
control	0.2657	0.05054	0.02918
h2	0.7617	0.03647	0.02106
serine	0.637	0.01873	0.01082
ethanol	0.3663	0.01026	0.005925
Category	Minimum	25th percentile	Median	75th percentile	Maximum
control	0.235	0.235	0.238	0.324	0.324
h2	0.734	0.734	0.748	0.803	0.803
serine	0.616	0.616	0.643	0.652	0.652
ethanol	0.355	0.355	0.369	0.375	0.375
Shapiro-Wilk normality test
Category	W	p-value	Passed normality test (alpha=0.05)?	n
control	0.7753	0.05669ns	Yes	3
h2	0.8947	0.3688ns	Yes	3
serine	0.9231	0.4633ns	Yes	3
ethanol	0.9494	0.5665ns	Yes	3
Levene test of equal variances
F	DFn	DFd	p-value	Are the SDs significantly different?
0.3787	3	8	0.7711ns	No

## Sheet: Stats Fig 2B
One-way ANOVA with Dunnett multiple comparisons test	Doubling time in hours
One-way ANOVA summary
F, DFn, DFd	34.2506, 3.0000, 8.0000
P-value	<0.0001***
Eta squared (Î·2)	0.9278
One-way ANOVA additional details
	SS (sum of squares)	DF	MS (mean of squares)
Between columns	290.957	3	96.9856
Within columns	22.6532	8	2.8317
Total	313.61	11
Dunnett's multiple comparison test summary
Comparison	Adjusted P-value	Difference between means	95% CI of mean difference
control vs h2	0.0001085***	10.4567	6.5023 to 14.4110
control vs serine	0.00011710***	10.5733	6.6190 to 14.5277
control vs ethanol	0.6137ns	1.44	-2.5143 to 5.3943
Dunnett's multiple comparison test additional details
Comparison	Mean 1	Mean 2	Difference between means	SE of difference between means	n1	n2	q	DF
control vs h2	28.6333	18.1767	10.4567	1.374	3	3	7.6106	8
control vs serine	28.6333	18.06	10.5733	1.374	3	3	7.6955
control vs ethanol	28.6333	27.1933	1.44	1.374	3	3	1.0481
Descriptive statistics
Category	Mean	SD	SEM
control	28.6333	3.1719	1.8313
h2	18.1767	0.09609	0.05548
serine	18.06	0.3651	0.2108
ethanol	27.1933	1.0597	0.6118
Category	Minimum	25th percentile	Median	75th percentile	Maximum
control	24.99	24.99	30.13	30.78	30.78
h2	18.09	18.09	18.16	18.28	18.28
serine	17.65	17.65	18.18	18.35	18.35
ethanol	26.25	26.25	26.99	28.34	28.34
Shapiro-Wilk normality test
Category	W	p-value	Passed normality test (alpha=0.05)?	n
control	0.833	0.1960ns	Yes	3
h2	0.9774	0.7120ns	Yes	3
serine	0.9181	0.4488ns	Yes	3
ethanol	0.9724	0.6812ns	Yes	3
Levene test of equal variances
F	DFn	DFd	p-value	Are the SDs significantly different?
1.0193	3	8	0.4336ns	No

## Sheet: Stats Fig 2C
One-way ANOVA with Dunnett multiple comparisons test	Methane in umol
One-way ANOVA summary
F, DFn, DFd	55.8460, 3.0000, 8.0000
P-value	<0.0001***
Eta squared (Î·2)	0.9544
One-way ANOVA additional details
	SS (sum of squares)	DF	MS (mean of squares)
Between columns	144668	3	48222.7
Within columns	6907.96	8	863.495
Total	151576	11
Dunnett's multiple comparison test summary
Comparison	Adjusted P-value	Difference between means	95% CI of mean difference
No AED vs Hydrogen	<0.0001****	-279.21	-348.2627 to -210.1564
No AED vs Serine	0.0005936***	-150.138	-219.1908 to -81.0845
No AED vs Ethanol	0.4343ns	-32.5428	-101.5959 to 36.5104
Dunnett's multiple comparison test additional details
Comparison	Mean 1	Mean 2	Difference between means	SE of difference between means	n1	n2	q	DF
No AED vs Hydrogen	99.1478	378.357	-279.21	23.993	3	3	-11.6371	8
No AED vs Serine	99.1478	249.286	-150.138	23.993	3	3	-6.2576
No AED vs Ethanol	99.1478	131.691	-32.5428	23.993	3	3	-1.3563
Descriptive statistics
Category	Mean	SD	SEM
No AED	99.1478	18.1367	10.4712
Hydrogen	378.357	54.1206	31.2466
Serine	249.286	13.2495	7.6496
Ethanol	131.691	4.5224	2.611
Category	Minimum	25th percentile	Median	75th percentile	Maximum
No AED	83.6351	83.6351	94.7201	119.088	119.088
Hydrogen	334.366	334.366	361.913	438.793	438.793
Serine	235.574	235.574	250.263	262.019	262.019
Ethanol	126.529	126.529	133.587	134.957	134.957
Shapiro-Wilk normality test
Category	W	p-value	Passed normality test (alpha=0.05)?	n
No AED	0.9553	0.5931ns	Yes	3
Hydrogen	0.9308	0.4914ns	Yes	3
Serine	0.9959	0.8778ns	Yes	3
Ethanol	0.8682	0.2904ns	Yes	3
Levene test of equal variances
F	DFn	DFd	p-value	Are the SDs significantly different?
1.3528	3	8	0.3246ns	No

## Sheet: Stats Fig 2D
Two-way ANOVA with Bonferroni multiple comparisons test	AED in umol
Two-way ANOVA summary
	P-value	Type III Sum of Squares (SS)	Degrees of Freedom	Mean Square (MS)	F (DFn, DFd)
Interaction	<0.0001****	127008	2	63503.9	136.8566, 2.0000, 12.0000
Time (hrs)	<0.0001****	181596	2	90797.8	195.6772, 2.0000, 12.0000
AED	<0.0001****	219246	1	219246	472.4949, 1.0000, 12.0000
Subject	<0.0001****	4.66624e+06	1	4.66624e+06	10056.1634, 1.0000, 12.0000
Residual	-	5568.22	12	464.018	-
Effect size (eta-squared)
Source of Variation	Eta Squared
Interaction	0.9571
Time (hrs)	0.9702
AED	0.9752
Bonferroni's multiple comparison test summary
Comparison	Adjusted P-value	Difference between means	95% CI of mean difference
Hydrogen:0 hrs vs Hydrogen:360 hrs	<0.0001****	450.374	401.4881 to 499.2600
Serine:0 hrs vs Serine:360 hrs	<0.0001****	158.665	109.7788 to 207.5508
Ethanol:0 hrs vs Ethanol:360 hrs	0.03188*	53.1488	4.2628 to 102.0348
Bonferroni's multiple comparison test additional details
Comparison	Mean 1	Mean 2	Difference between means	SE of difference between means	n1	n2	t	DF
Hydrogen:0 hrs vs Hydrogen:360 hrs	603.3	152.926	450.374	17.5882	3	3	25.6066	12
Serine:0 hrs vs Serine:360 hrs	606.522	447.857	158.665	17.5882	3	3	9.0211	12
Ethanol:0 hrs vs Ethanol:360 hrs	648.728	595.579	53.1488	17.5882	3	3	3.0218	12
Descriptive statistics
Category	Mean	SD	SEM
Hydrogen:0 hrs	603.3	30.9753	17.8836
Hydrogen:360 hrs	152.926	13.4657	7.7744
Serine:0 hrs	606.522	31.4879	18.1796
Serine:360 hrs	447.857	20.841	12.0326
Ethanol:0 hrs	648.728	11.2724	6.5081
Ethanol:360 hrs	595.579	9.5086	5.4898
Category	Minimum	25th percentile	Median	75th percentile	Maximum
Hydrogen:0 hrs	580.173	580.173	591.234	638.492	638.492
Hydrogen:360 hrs	137.513	137.513	158.858	162.407	162.407
Serine:0 hrs	583.855	583.855	593.234	642.475	642.475
Serine:360 hrs	431.443	431.443	440.822	471.305	471.305
Ethanol:0 hrs	639.349	639.349	645.602	661.234	661.234
Ethanol:360 hrs	584.637	584.637	600.269	601.832	601.832

[truncated: 2 more sheets: Stats Fig 2E, Stats Fig 2F]
